# Supplementary material for: Antibacterial Activity of Boswellia sacra Flueck. Oleoresin Extract against Porphyromonas gingivalis Periodontal Pathogen
Source: Antibiotics (Basel). 2021 Jul 15;10(7):859. doi: 10.3390/antibiotics10070859 (PMC8300764; doi:10.3390/antibiotics10070859)
Supplement: Supplementary file 1 [file antibiotics-10-00859-s001.zip]

Archive with 1 entries (1 files):
- antibiotics-1284685-supplementary.pdf
